# Supplementary material for: A physicochemical descriptor-based scoring scheme for effective and rapid filtering of kinase-like chemical space
Source: J Cheminform. 2012 Feb 8;4:4. doi: 10.1186/1758-2946-4-4 (PMC3299594; doi:10.1186/1758-2946-4-4)
Supplement: Additional file 1 — Distribution maps of physicochemical descriptors. Statistical parameters based on the distribution maps of nine calculated physicochemical descriptors for five databases (DB): WDI, NPD, NCI, MLSMR, and KBD. Also included is the number of compounds (Total), outliers, average (Avg), standard deviation (SD), and P10-P90 (range covering 80% of the compounds) values. [file 1758-2946-4-4-S1.XLS]

## Sheet: Additional file 1
	DB	Total		Outliers	Avg	SD	P10	P90		Outliers	Avg	SD	P10	P90		Outliers	Avg	SD	P10	P90
				Weight						HBA						Rings
	WDI	61368		1145	379	138	215	572		2469	3.6	2.7	1	7		656	3.1	1.7	1	5
	NPD	103668		198	375	86	252	482		1264	3.2	1.6	1	5		0	3.6	1.3	2	5
	NCI	264554		38	305	91	188	435		2161	2.8	1.9	1	6		34368	2.5	1.4	1	4
	MLSMR	343605		2544	362	78	263	463		1843	3.4	1.5	2	5		131	3	1	2	4
	Kinase	22615		250	411	96	294	539		140	3.7	1.6	2	6		32	4	1.2	3	5
				TPSA						HBD						nN
	WDI	61368		2305	89	54	32	163		2511	1.7	1.8	0	4		747	1.9	1.9	0	5
	NPD	103668		1299	78	34	37	121		683	1.1	1.1	0	2		1020	2.1	1.6	0	4
	NCI	264554		5190	72	42	26	131		2751	1.1	1.3	0	3		4987	2	1.8	0	5
	MLSMR	343605		4450	77	28	43	113		330	1	0.9	0	2		1292	2.9	1.4	1	5
	Kinase	22615		688	89	33	53	127		64	1.9	1.3	0	4		221	4.3	1.8	2	7
				SlogP						RB						nO
	WDI	61368		1940	2.2	2.7	-1.1	5.3		2244	5.9	4.3	1	12		1488	4.2	3.2	1	8
	NPD	103668		1387	2.6	2	0	5.1		836	5.3	3	2	9		603	3.8	1.9	1	6
	NCI	264554		4903	2	2.3	-1.1	4.8		6340	4.6	3.2	1	9		4908	3	2.1	0	6
	MLSMR	343605		6776	2.8	1.4	1.1	4.5		1100	6.1	2.6	3	10		2438	3	1.7	1	5
	Kinase	22615		487	3.4	1.8	1.1	5.6		465	6.1	3.3	2	10		683	2.4	1.9	0	5
	Title: Distribution maps of physicochemical descriptors
	Description: Statistical parameters based on the distribution maps of nine calculated physicochemical descriptors
	for five databases (DB): WDI, NPD, NCI, MLSMR, and KBD.
	Also included is the number of compounds (Total), outliers, average (Avg), standard deviation (SD), and P10-P90 (range covering 80% of the compounds) values.
