# Supplementary material for: A physicochemical descriptor-based scoring scheme for effective and rapid filtering of kinase-like chemical space
Source: J Cheminform. 2012 Feb 8;4:4. doi: 10.1186/1758-2946-4-4 (PMC3299594; doi:10.1186/1758-2946-4-4)
Supplement: Additional file 2 — Correlation matrix of physicochemical descriptors. Correlation matrix between nine physicochemical descriptors for the WDI, NPD, NCI, and MLSMR databases. [file 1758-2946-4-4-S2.XLS]

## Sheet: Additional file 2
		Property	RB	HBA	HBD	SlogP	TPSA	Rings	nN	nO
	WDI	Weight	0.53	0.61	0.43	0.21	0.61	0.61	0.17	0.64
		RB		0.21	0.16	0.06	0.37	-0.12	0.24	0.3
		HBA			0.75	-0.2	0.77	0.39	0.02	0.84
		HBD				-0.28	0.72	0.21	0.08	0.62
		SlogP					-0.47	0.26	-0.28	-0.27
		TPSA						0.22	0.28	0.84
		Rings							0.11	0.3
		nN								-0.19
	NPD	Weight	0.57	0.45	0.2	0.28	0.44	0.65	0.3	0.45
		RB		0.35	0.26	-0.02	0.5	-0.11	0.23	0.46
		HBA			0.45	-0.2	0.63	0.18	0.26	0.65
		HBD				-0.35	0.63	-0.04	0.37	0.26
		SlogP					-0.48	0.36	-0.35	-0.19
		TPSA						0	0.44	0.7
		Rings							0.26	0
		nN								-0.18
	NCI	Weight	0.51	0.4	0.16	0.35	0.38	0.61	0.21	0.41
		RB		0.2	0.11	0.04	0.35	-0.2	0.19	0.35
		HBA			0.59	-0.29	0.66	0.19	0.3	0.66
		HBD				-0.36	0.61	-0.01	0.36	0.31
		SlogP					-0.53	0.41	-0.33	-0.31
		TPSA						-0.01	0.57	0.67
		Rings							0.09	0.04
		nN								-0.1
	MLSMR	Weight	0.63	0.54	0.15	0.27	0.52	0.59	0.32	0.52
		RB		0.41	0.3	0.04	0.48	-0.02	0.18	0.5
		HBA			0.3	-0.1	0.66	0.28	0.41	0.55
		HBD				-0.09	0.49	-0.09	0.25	0.17
		SlogP					-0.25	0.34	-0.11	-0.2
		TPSA						0.1	0.45	0.67
		Rings							0.32	0.08
		nN								-0.17
	Title: Correlation matrix of physicochemical descriptors
	Description: Correlation matrix between nine physicochemical descriptors for the WDI, NPD, NCI, and MLSMR databases.
