# Supplementary material for: A physicochemical descriptor-based scoring scheme for effective and rapid filtering of kinase-like chemical space
Source: J Cheminform. 2012 Feb 8;4:4. doi: 10.1186/1758-2946-4-4 (PMC3299594; doi:10.1186/1758-2946-4-4)
Supplement: Additional file 3 — Distribution map of Kinase-likeness score (KLS). Distribution of KLS for the WDI, NPD, NCI, and MLSMR databases. [file 1758-2946-4-4-S3.XLS]

## Sheet: Additional file 3
Kinase-likeness Score Range	Databases (% of compounds)
	KBD	NCI	NPD	WDI	MLSMR
0.0-0.1	0.0176874	0.083069	0.0405112	4.35983	0.003492
0.1-0.2	0.0265311	0.343981	0.122498	2.10909	0.016587
0.2-0.3	0.300685	1.18751	0.424403	4.74187	0.0561629
0.3-0.4	0.446606	3.44736	1.38992	6.24285	0.310788
0.4-0.5	0.9109	5.65587	2.28792	6.4818	0.678611
0.5-0.6	1.76432	8.91784	4.1389	7.67084	1.57576
0.6-0.7	2.35242	11.4609	6.18085	9.15751	2.68709
0.7-0.8	3.82047	13.5244	9.03497	10.8459	5.07998
0.8-0.9	4.86845	13.6671	11.1338	11.7087	7.61081
0.9-1	8.01238	13.4096	14.1384	10.431	11.2285
1.0-1.1	11.059	10.8696	14.4451	9.20759	13.6313
1.1-1.2	13.2965	8.12717	13.1382	7.37752	15.3162
1.2-1.3	16.3299	5.14726	10.203	4.91644	15.4349
1.3-1.4	17.5989	2.58722	7.8177	2.84455	13.9569
1.4-1.5	14.0261	1.21281	4.2151	1.46663	9.509
1.5-1.6	4.78001	0.333031	1.21341	0.413519	2.73656
1.6-1.7	0.389122	0.0252983	0.0752351	0.0243246	0.167325
1.7-1.8	0	0	0	0	0
1.8-1.9	0	0	0	0	0
1.9-2	0	0	0	0	0
								Title: Distribution map of Kinase-likeness score (KLS)
								Description: Distribution of KLS for the WDI, NPD, NCI, and MLSMR databases.
Kolmogorov–Smirnov test (KS test) parameters	NCI	NPD	WDI	MLSMR
p	0	0	0	2.08215e-250
k	0.501	0.307	0.514	0.116
	Kinase-likeness ranking of databases based on 'k value' from KS test: MLSMR (most kinase like)>NPD>NCI>WDI (least kinase like)
